# Supplementary material for: High royal jelly production does not impact the gut microbiome of honey bees
Source: Anim Microbiome. 2021 Sep 13;3:60. doi: 10.1186/s42523-021-00124-1 (PMC8439078; doi:10.1186/s42523-021-00124-1)
Supplement: Supplementary file 4 — Additional file 4: Dataset S2: Dataset S2: Relativeabundance of ASVs present in sampled honey bee guts clustered by taxonomy. [file 42523_2021_124_MOESM4_ESM.xlsx]

## Sheet: Sheet1
index	D_0__Bacteria;D_1__Actinobacteria;D_2__Actinobacteria;D_3__Bifidobacteriales;D_4__Bifidobacteriaceae;D_5__Bifidobacterium asteroides	D_0__Bacteria;D_1__Actinobacteria;D_2__Actinobacteria;D_3__Bifidobacteriales;D_4__Bifidobacteriaceae;D_5__Bifidobacterium coryneforme/indicum	D_0__Bacteria;D_1__Actinobacteria;D_2__Actinobacteria;D_3__Bifidobacteriales;D_4__Bifidobacteriaceae;D_5__Neoscardovia	D_0__Bacteria;D_1__Actinobacteria;D_2__Actinobacteria;D_3__Bifidobacteriales;D_4__Bifidobacteriaceae;__	D_0__Bacteria;D_1__Actinobacteria;D_2__Actinobacteria;D_3__Propionibacteriales;D_4__Propionibacteriaceae;D_5__Cutibacterium	D_0__Bacteria;D_1__Bacteroidetes;D_2__Bacteroidia;D_3__Bacteroidales;__;__	D_0__Bacteria;D_1__Bacteroidetes;D_2__Bacteroidia;D_3__Chitinophagales;D_4__uncultured;D_5__	D_0__Bacteria;D_1__Bacteroidetes;D_2__Bacteroidia;D_3__Flavobacteriales;D_4__Weeksellaceae;D_5__Apibacter	D_0__Bacteria;D_1__Bacteroidetes;D_2__Bacteroidia;__;__;__	D_0__Bacteria;D_1__Firmicutes;D_2__Bacilli;D_3__Lactobacillales;D_4__Enterococcaceae;D_5__Melissococcus	D_0__Bacteria;D_1__Firmicutes;D_2__Bacilli;D_3__Lactobacillales;D_4__Lactobacillaceae;D_5__Lactobacillus	D_0__Bacteria;D_1__Firmicutes;D_2__Bacilli;D_3__Lactobacillales;D_4__Lactobacillaceae;D_5__Lactobacillus Firm-4	D_0__Bacteria;D_1__Firmicutes;D_2__Bacilli;D_3__Lactobacillales;D_4__Lactobacillaceae;D_5__Lactobacillus Firm-5	D_0__Bacteria;D_1__Firmicutes;D_2__Bacilli;D_3__Lactobacillales;D_4__Lactobacillaceae;D_5__Lactobacillus kunkeei	D_0__Bacteria;D_1__Firmicutes;D_2__Bacilli;D_3__Lactobacillales;D_4__Lactobacillaceae;__	D_0__Bacteria;D_1__Firmicutes;D_2__Bacilli;D_3__Lactobacillales;D_4__Leuconostocaceae;D_5__Fructobacillus	D_0__Bacteria;D_1__Firmicutes;D_2__Bacilli;D_3__Lactobacillales;__;__	D_0__Bacteria;D_1__Firmicutes;D_2__Bacilli;__;__;__	D_0__Bacteria;D_1__Firmicutes;D_2__Clostridia;D_3__Clostridiales;D_4__Lachnospiraceae;__	D_0__Bacteria;D_1__Firmicutes;D_2__Erysipelotrichia;D_3__Erysipelotrichales;D_4__Erysipelotrichaceae;D_5__Faecalibaculum	D_0__Bacteria;D_1__Firmicutes;__;__;__;__	D_0__Bacteria;D_1__Proteobacteria;D_2__Alphaproteobacteria;D_3__Acetobacterales;D_4__Acetobacteraceae;D_5__Bombella Alpha2.2	D_0__Bacteria;D_1__Proteobacteria;D_2__Alphaproteobacteria;D_3__Acetobacterales;D_4__Acetobacteraceae;D_5__Commensalibacter Alpha2.1	D_0__Bacteria;D_1__Proteobacteria;D_2__Alphaproteobacteria;D_3__Acetobacterales;D_4__Acetobacteraceae;__	D_0__Bacteria;D_1__Proteobacteria;D_2__Alphaproteobacteria;D_3__Rhizobiales;D_4__Rhizobiaceae;D_5__Bartonella apis	D_0__Bacteria;D_1__Proteobacteria;D_2__Alphaproteobacteria;D_3__Rhizobiales;D_4__Rhizobiaceae;D_5__Candidatus Tokpelaia	D_0__Bacteria;D_1__Proteobacteria;D_2__Alphaproteobacteria;D_3__Rhizobiales;D_4__Rhizobiaceae;__	D_0__Bacteria;D_1__Proteobacteria;D_2__Alphaproteobacteria;D_3__Rhizobiales;__;__	D_0__Bacteria;D_1__Proteobacteria;D_2__Gammaproteobacteria;D_3__Aeromonadales;D_4__Aeromonadaceae;D_5__Aeromonas	D_0__Bacteria;D_1__Proteobacteria;D_2__Gammaproteobacteria;D_3__Betaproteobacteriales;D_4__Burkholderiaceae;D_5__Paenalcaligenes	D_0__Bacteria;D_1__Proteobacteria;D_2__Gammaproteobacteria;D_3__Betaproteobacteriales;D_4__Neisseriaceae;D_5__	D_0__Bacteria;D_1__Proteobacteria;D_2__Gammaproteobacteria;D_3__Betaproteobacteriales;D_4__Neisseriaceae;D_5__Snodgrassella	D_0__Bacteria;D_1__Proteobacteria;D_2__Gammaproteobacteria;D_3__Betaproteobacteriales;D_4__Neisseriaceae;__	D_0__Bacteria;D_1__Proteobacteria;D_2__Gammaproteobacteria;D_3__Betaproteobacteriales;__;__	D_0__Bacteria;D_1__Proteobacteria;D_2__Gammaproteobacteria;D_3__Cardiobacteriales;D_4__Wohlfahrtiimonadaceae;D_5__Ignatzschineria	D_0__Bacteria;D_1__Proteobacteria;D_2__Gammaproteobacteria;D_3__Enterobacteriales;D_4__Enterobacteriaceae;D_5__	D_0__Bacteria;D_1__Proteobacteria;D_2__Gammaproteobacteria;D_3__Enterobacteriales;D_4__Enterobacteriaceae;D_5__Escherichia-Shigella	D_0__Bacteria;D_1__Proteobacteria;D_2__Gammaproteobacteria;D_3__Enterobacteriales;D_4__Enterobacteriaceae;D_5__Morganella	D_0__Bacteria;D_1__Proteobacteria;D_2__Gammaproteobacteria;D_3__Enterobacteriales;D_4__Enterobacteriaceae;D_5__Providencia	D_0__Bacteria;D_1__Proteobacteria;D_2__Gammaproteobacteria;D_3__Enterobacteriales;D_4__Enterobacteriaceae;__	D_0__Bacteria;D_1__Proteobacteria;D_2__Gammaproteobacteria;D_3__Orbales;D_4__Orbaceae;D_5__Candidatus Schmidhempelia	D_0__Bacteria;D_1__Proteobacteria;D_2__Gammaproteobacteria;D_3__Orbales;D_4__Orbaceae;D_5__Frischella	D_0__Bacteria;D_1__Proteobacteria;D_2__Gammaproteobacteria;D_3__Orbales;D_4__Orbaceae;D_5__Gilliamella	D_0__Bacteria;D_1__Proteobacteria;D_2__Gammaproteobacteria;D_3__Orbales;D_4__Orbaceae;__	D_0__Bacteria;D_1__Proteobacteria;D_2__Gammaproteobacteria;D_3__Pseudomonadales;D_4__Pseudomonadaceae;D_5__Pseudomonas	D_0__Bacteria;D_1__Proteobacteria;D_2__Gammaproteobacteria;__;__;__	D_0__Bacteria;D_1__Proteobacteria;__;__;__;__	Description	Location
F1	823	0	0	0	0	0	0	0	217	0	46	335	3554	0	38	0	0	0	0	0	0	0	95	0	0	0	174	0	0	0	0	570	0	0	0	0	0	0	0	0	0	272	2567	23	130	142	14	Super	RuChina
F2	528	0	0	0	0	0	0	0	0	0	0	639	3050	0	0	0	0	0	0	0	0	0	0	49	0	0	213	0	0	0	0	996	0	8	0	0	0	0	0	0	0	68	3002	0	28	419	0	Super	RuChina
F3	462	0	0	0	0	0	0	0	0	0	8	1002	3246	0	0	0	157	0	0	0	0	0	203	0	0	0	170	0	0	0	0	1759	0	0	0	0	0	0	0	10	0	624	1359	0	0	0	0	Super	RuChina
F5	450	0	0	0	0	0	0	0	0	0	53	550	3780	0	0	0	0	0	0	0	0	0	0	0	0	0	0	0	0	0	0	1920	0	0	0	0	0	0	0	0	0	53	2143	9	0	42	0	Super	RuChina
F6	659	0	0	0	0	0	0	0	0	0	0	1617	2555	45	220	0	0	0	0	0	0	0	49	0	0	0	0	0	0	0	0	1688	0	0	0	0	0	0	0	0	0	378	1789	0	0	0	0	Super	RuChina
F7	718	0	0	0	0	222	0	0	293	0	0	551	2985	0	0	0	0	0	0	0	0	0	22	0	0	0	146	0	0	0	0	1306	0	0	0	0	0	0	0	0	0	258	2259	0	232	0	8	Super	RuChina
F8	522	0	0	0	0	0	0	0	275	0	12	388	2541	0	0	14	0	0	0	0	0	0	119	0	0	0	0	0	0	0	0	1656	0	0	0	0	0	0	0	61	0	660	2675	0	0	0	77	Super	RuChina
G6	1030	0	0	0	0	0	0	0	0	0	0	142	3551	69	0	0	0	0	0	0	0	0	0	1709	0	0	0	0	0	0	0	1385	0	0	0	0	0	0	0	359	0	0	755	0	0	0	0	Super	RuChina
G7	733	0	0	0	0	0	0	0	0	0	10	874	3150	0	0	0	0	0	0	0	0	0	61	0	0	0	374	0	0	0	0	1261	0	0	0	0	0	0	0	289	8	604	1631	0	0	5	0	Super	RuChina
H1	0	0	0	0	0	0	0	0	0	0	0	613	4514	0	162	0	0	0	0	0	0	0	0	0	0	0	0	0	0	0	0	507	0	0	0	0	0	0	0	991	0	335	1878	0	0	0	0	Super	RuChina
H2	588	232	0	0	0	0	0	0	0	0	63	1181	2034	0	22	0	24	0	0	0	0	0	0	78	44	0	0	0	0	0	0	2456	0	0	0	0	0	0	0	22	0	251	2005	0	0	0	0	Super	RuChina
H3	525	180	0	27	0	0	0	0	305	0	0	807	1880	0	22	0	0	0	0	0	0	46	147	0	0	0	157	0	0	0	0	1675	0	0	0	0	0	0	0	44	0	1296	1525	0	0	364	0	Super	RuChina
H4	299	0	0	0	0	0	0	0	0	0	0	1279	2143	0	0	0	0	0	0	0	0	0	9	0	0	0	0	0	0	0	0	2510	0	0	0	0	0	0	0	0	0	403	2357	0	0	0	0	Super	RuChina
H5	615	0	0	0	0	0	0	0	0	0	129	715	2692	0	0	0	0	0	0	0	0	0	53	0	0	0	0	0	0	0	6	2121	0	0	0	0	0	0	0	0	0	201	2456	12	0	0	0	Super	RuChina
H6	404	309	0	0	0	0	0	0	0	0	0	533	2085	0	33	0	77	0	0	0	0	0	397	0	0	0	138	28	0	0	0	2156	0	0	0	0	0	0	0	45	0	372	2423	0	0	0	0	Super	RuChina
H7	509	0	0	0	0	0	0	0	0	0	0	1389	2902	0	0	0	0	0	0	0	0	0	379	0	0	0	0	0	0	0	0	644	0	17	0	0	0	0	0	428	0	2003	695	34	0	0	0	Super	RuChina
J1	885	0	0	0	0	0	0	0	136	0	0	627	2266	8	110	0	0	0	0	0	0	0	927	0	35	0	80	0	0	28	0	1072	0	0	29	0	0	0	0	1318	0	248	1132	0	0	99	0	Super	RuChina
J2	666	0	0	0	0	0	0	0	0	0	0	1252	1945	185	30	0	0	0	0	0	0	0	0	263	0	0	0	0	0	0	0	1739	0	0	0	0	157	0	0	537	0	138	2088	0	0	0	0	Super	RuChina
J3	265	0	0	0	0	0	0	0	0	0	41	874	2853	0	0	0	0	0	0	0	0	0	579	0	0	0	0	0	0	0	0	2480	0	0	0	0	0	0	0	65	0	248	1595	0	0	0	0	Super	RuChina
J4	768	0	0	0	0	190	0	0	0	0	19	1350	2285	0	0	0	0	0	0	0	0	0	104	0	0	0	390	0	0	0	0	1578	0	0	0	0	0	0	0	64	0	781	1471	0	0	0	0	Super	RuChina
J5	652	0	0	0	0	0	0	0	0	0	0	911	2791	18	13	0	0	0	0	0	0	0	197	0	0	0	330	0	0	0	0	1258	0	0	0	0	0	0	0	44	0	1764	1022	0	0	0	0	Super	RuChina
J6	558	0	0	0	0	0	0	0	83	0	0	1341	2141	0	0	1	0	0	0	0	0	0	0	162	0	0	31	0	0	0	0	1693	0	0	0	0	0	0	0	240	0	980	1770	0	0	0	0	Super	RuChina
J7	531	148	0	0	0	0	0	0	0	0	25	903	2452	96	150	0	0	0	0	0	0	0	55	0	9	0	0	0	0	0	0	1324	0	0	0	0	287	21	0	788	0	402	1809	0	0	0	0	Super	RuChina
K1	541	0	0	0	0	0	0	0	0	0	0	502	4158	58	0	0	0	0	0	0	0	0	0	0	0	0	0	0	0	0	0	1507	0	0	0	0	0	0	0	84	28	705	1271	0	0	146	0	Super	RuChina
K2	580	0	0	0	0	0	0	0	0	0	0	987	2788	36	19	0	0	0	0	0	0	0	0	0	0	0	0	0	0	0	8	2365	0	0	0	0	0	0	0	10	0	1644	563	0	0	0	0	Super	RuChina
K3	561	0	0	0	0	0	0	0	227	0	0	1502	1836	75	21	0	0	0	0	0	0	0	0	158	0	0	1024	0	0	0	0	1522	0	0	0	0	0	0	0	83	0	344	1591	0	0	56	0	Super	RuChina
K4	1011	0	0	0	0	0	0	0	200	0	0	1231	2572	36	143	0	0	0	0	0	0	0	0	205	0	0	34	0	0	0	0	1140	0	0	0	0	0	0	0	28	0	146	2090	0	164	0	0	Super	RuChina
K5	435	320	0	0	0	0	0	0	0	0	0	91	2124	0	0	0	0	0	0	0	0	0	40	0	0	0	38	0	0	0	0	2322	0	0	0	0	0	0	0	0	0	1474	2011	23	0	122	0	Super	RuChina
K7	442	0	0	0	0	0	0	0	0	0	23	1397	2727	108	0	0	0	0	0	0	0	0	0	54	0	0	0	0	0	0	0	1658	0	0	0	0	0	0	0	0	0	0	2578	13	0	0	0	Super	RuChina
L2	691	0	0	0	0	0	0	0	221	0	0	1039	2625	0	0	0	0	0	0	0	0	0	74	13	0	0	122	0	0	0	0	1898	12	0	0	0	0	0	0	334	0	740	1179	0	0	52	0	Super	RuChina
L4	572	0	0	0	0	0	0	0	0	0	0	595	1685	19	0	0	0	0	0	0	0	57	285	0	756	0	0	0	0	0	0	2379	0	0	0	0	0	0	0	431	0	299	1922	0	0	0	0	Super	RuChina
L5	358	0	0	0	0	0	0	0	0	0	0	131	2652	0	37	0	0	0	0	0	0	0	19	0	0	0	0	0	0	0	0	4822	0	0	0	0	0	0	0	0	0	16	965	0	0	0	0	Super	RuChina
L6	993	0	0	0	0	0	0	14	0	0	0	708	2256	204	23	17	0	0	0	0	0	0	157	0	0	0	206	0	0	0	0	1199	0	0	0	0	388	0	0	926	0	91	1697	0	0	121	0	Super	RuChina
M1	1184	0	0	0	0	0	0	0	0	21	12	214	3203	164	0	0	0	0	0	0	0	0	686	0	0	0	0	0	0	0	0	1422	0	18	0	0	0	0	0	74	0	100	1902	0	0	0	0	Super	Beijing
M2	573	112	0	0	0	0	0	0	0	0	28	621	1965	0	85	0	0	0	0	0	0	0	495	0	129	0	0	0	0	0	0	2158	0	0	0	0	0	0	0	0	0	418	2416	0	0	0	0	Super	Beijing
M3	959	0	0	6	0	0	0	0	0	0	38	941	2877	0	0	0	22	0	0	0	0	0	323	0	0	0	0	0	0	0	0	1551	0	0	0	0	0	0	0	82	0	0	2201	0	0	0	0	Super	Beijing
M4	612	92	0	0	0	0	0	0	0	0	12	1158	2202	0	0	0	0	0	0	0	0	0	0	66	0	0	0	0	0	0	0	2873	0	0	0	0	0	59	0	651	0	68	1207	0	0	0	0	Super	Beijing
M5	869	0	21	0	0	0	0	0	0	136	63	789	2269	134	29	395	0	0	0	0	0	0	0	111	0	0	0	0	0	0	0	2615	0	0	0	0	0	0	0	0	0	205	1364	0	0	0	0	Super	Beijing
M6	457	0	0	0	0	0	0	0	0	0	72	1249	2419	0	0	0	0	0	0	0	0	0	0	437	0	0	471	0	0	0	0	1527	0	0	0	0	0	0	0	46	0	486	1836	0	0	0	0	Super	Beijing
M7	923	0	0	0	0	0	0	493	59	0	26	785	2361	0	45	5	0	0	0	0	0	0	0	191	0	0	79	0	0	0	8	1514	0	0	0	0	0	0	0	143	0	327	2041	0	0	0	0	Super	Beijing
N3	994	0	0	0	0	0	0	0	0	0	13	960	1962	28	0	0	23	22	4	0	0	0	0	0	0	0	0	0	0	0	0	2699	0	0	0	0	0	0	0	62	0	544	1689	0	0	0	0	Super	Beijing
N4	1007	0	0	0	0	0	0	0	0	146	10	790	2210	0	59	15	0	0	0	0	26	0	60	0	0	0	0	0	0	0	0	1987	0	8	0	0	0	0	0	359	0	810	1502	0	0	11	0	Super	Beijing
N5	408	0	0	0	0	0	0	0	0	0	8	767	1090	43	0	0	74	16	0	0	0	0	59	0	0	0	97	0	0	0	0	3569	0	0	0	0	0	0	0	669	2	565	1633	0	0	0	0	Super	Beijing
N6	375	110	0	0	0	0	0	483	41	0	0	1080	1184	30	0	0	23	0	0	0	0	0	44	0	0	0	220	0	0	0	0	2014	0	0	0	0	0	0	0	7	0	1406	1983	0	0	0	0	Super	Beijing
N7	625	121	0	0	0	0	0	0	0	0	49	526	2281	31	0	0	0	0	0	0	0	0	0	0	0	0	13	0	0	0	0	2411	0	0	0	0	0	0	0	0	0	409	2523	11	0	0	0	Super	Beijing
O6	969	0	0	0	0	0	0	151	5	0	15	1465	1391	0	6	9	8	0	272	0	0	0	327	0	0	27	161	0	0	0	0	1362	0	0	0	0	0	0	0	103	0	237	2492	0	0	0	0	Super	Beijing
O7	1321	0	0	0	0	0	0	0	0	0	9	484	2786	125	14	0	0	0	0	0	0	0	0	0	325	0	0	0	0	0	0	1527	0	0	0	0	0	0	0	349	0	0	2060	0	0	0	0	Super	Beijing
P1	658	0	0	0	0	0	0	0	0	0	0	1613	1933	52	0	0	0	0	0	0	0	0	44	0	0	0	0	0	0	0	0	2247	0	0	0	0	0	0	0	278	0	346	1822	0	0	0	7	Super	Beijing
P2	1045	0	0	0	0	0	0	79	8	0	10	1174	2025	0	37	0	0	0	0	0	0	0	0	800	0	0	0	0	0	0	0	1110	0	0	0	0	0	0	0	705	0	838	1169	0	0	0	0	Super	Beijing
P3	617	0	0	0	0	0	0	0	0	0	0	759	2168	32	143	0	0	0	0	0	0	38	6	299	0	0	105	0	17	0	0	1541	0	0	0	0	0	0	0	419	0	158	2698	0	0	0	0	Super	Beijing
P4	992	0	0	0	0	0	0	0	0	0	0	546	2941	0	19	0	0	0	11	0	0	0	62	0	0	0	0	0	0	0	0	1813	0	0	0	0	0	0	0	1123	0	147	1346	0	0	0	0	Super	Beijing
P5	856	0	0	0	0	0	0	57	0	0	0	612	2160	0	0	0	0	0	0	0	0	0	96	0	0	0	0	0	0	0	0	2725	0	0	0	0	0	0	0	1210	0	223	1044	0	0	17	0	Super	Beijing
P6	1117	0	0	0	0	0	0	0	0	0	19	982	1547	41	0	0	0	0	0	0	65	0	0	37	0	0	0	0	0	0	0	2316	0	0	0	0	0	0	0	322	0	387	2167	0	0	0	0	Super	Beijing
P7	546	0	0	0	0	0	0	0	0	0	19	966	2636	0	0	0	0	0	0	0	0	0	0	224	4	0	0	0	0	0	0	2025	0	0	0	0	0	0	0	102	0	550	1928	0	0	0	0	Super	Beijing
R2	880	0	0	0	0	0	0	0	0	0	20	1431	1501	214	0	5	0	0	41	5	0	0	169	0	0	0	172	0	0	0	0	1604	0	0	0	0	0	0	0	118	6	65	2769	0	0	0	0	Super	Beijing
R3	1064	0	0	0	0	0	0	7	0	0	44	712	2623	44	0	0	0	0	0	5	0	0	11	0	0	0	6	0	0	0	0	1989	0	0	0	0	30	0	0	82	0	168	2201	0	0	14	0	Super	Beijing
R4	1194	0	0	0	0	0	0	0	0	0	35	876	2380	20	166	0	0	0	0	6	0	0	8	0	0	0	0	0	0	0	0	2162	0	0	0	0	0	0	0	171	0	168	1814	0	0	0	0	Super	Beijing
R5	400	0	0	0	0	0	0	0	0	0	140	2417	1860	44	57	0	0	0	0	0	0	0	0	0	0	0	0	0	44	0	0	1782	0	0	0	0	0	0	0	0	0	2256	0	0	0	0	0	Super	Beijing
R6	1221	0	0	0	0	0	0	0	0	0	16	1248	2349	18	210	0	0	0	0	0	0	0	33	0	0	0	0	0	0	0	5	1616	0	0	0	0	201	0	0	97	0	168	1818	0	0	0	0	Super	Beijing
S1	479	0	0	0	0	0	0	122	5	266	8	538	3223	334	0	339	6	0	0	0	34	0	351	0	0	0	0	0	0	0	0	556	0	0	0	0	0	0	0	86	0	0	1678	0	0	975	0	Super	Beijing
S2	604	0	0	0	0	0	0	160	27	0	67	1097	1807	0	0	0	0	507	0	0	0	0	79	0	0	0	0	0	0	0	0	2380	0	0	0	0	0	26	0	0	0	85	2161	0	0	0	0	Super	Beijing
S3	766	0	0	0	0	0	0	267	34	0	51	1000	2559	0	0	0	0	0	0	0	0	0	228	0	0	0	0	0	131	0	0	1465	0	0	0	0	0	0	0	352	0	0	2096	0	0	51	0	Super	Beijing
S4	610	300	0	0	0	0	0	0	0	0	97	1468	1533	0	0	0	0	0	0	0	0	0	277	0	61	0	0	0	0	0	0	3136	0	0	0	0	0	0	0	40	0	161	1317	0	0	0	0	Super	Beijing
S5	515	0	0	0	0	0	0	0	0	112	76	647	2626	115	0	0	0	0	40	0	0	0	373	0	8	0	0	0	0	0	13	2818	0	0	0	0	0	0	0	0	0	0	1657	0	0	0	0	Super	Beijing
S6	639	0	0	0	0	0	0	110	9	139	0	1243	1970	618	0	163	28	0	0	0	0	0	251	0	11	0	0	0	0	0	0	981	0	0	0	8	0	0	18	218	0	0	2574	0	0	0	20	Super	Beijing
S7	693	152	0	0	0	0	0	245	18	0	0	643	2403	0	63	14	0	0	0	0	0	0	0	65	24	0	0	0	0	0	0	2295	0	0	0	0	0	0	0	268	0	134	1983	0	0	0	0	Super	Beijing
T1	1170	0	0	0	0	0	0	0	0	0	80	301	4634	7	57	0	0	0	0	0	0	0	0	0	0	0	0	0	0	0	0	425	0	0	0	0	0	0	0	106	0	0	2220	0	0	0	0	Regular	Beijing
T2	698	0	0	0	0	0	0	0	0	0	27	1169	1791	0	119	16	7	65	0	0	0	0	0	414	0	0	0	0	0	0	0	1959	0	0	0	0	0	0	0	0	0	489	2246	0	0	0	0	Regular	Beijing
T3	1122	0	0	0	0	0	0	0	0	0	0	1081	2368	29	0	24	0	25	0	0	0	0	238	0	0	0	32	0	0	0	0	1214	0	0	0	0	0	0	0	131	0	0	2736	0	0	0	0	Regular	Beijing
T4	699	0	0	0	0	0	0	0	0	0	9	790	2689	0	0	22	0	0	0	0	0	47	258	0	0	0	0	0	0	0	0	1847	0	0	0	0	0	0	0	37	0	0	2602	0	0	0	0	Regular	Beijing
T5	282	0	0	0	0	0	0	0	0	0	89	676	5103	0	0	368	0	0	0	0	0	18	0	0	0	0	0	0	0	0	0	71	0	0	0	0	0	0	0	0	0	1693	700	0	0	0	0	Regular	Beijing
T6	699	0	0	0	0	0	0	0	0	0	37	816	1839	0	0	19	41	0	0	0	0	0	21	0	0	0	0	0	0	0	0	2670	0	0	0	0	0	0	0	19	0	0	2839	0	0	0	0	Regular	Beijing
T7	564	0	0	0	0	0	0	0	0	0	20	1334	1697	0	177	0	0	0	0	0	0	0	0	405	0	0	0	0	0	0	0	2276	0	16	0	0	0	7	0	85	0	518	1855	19	0	0	27	Regular	Beijing
U1	938	0	0	0	0	0	0	52	0	0	28	781	2089	37	88	0	0	0	0	0	0	0	26	0	0	0	304	0	0	0	0	1182	0	0	0	0	0	0	0	693	0	0	2592	0	0	190	0	Regular	Beijing
U3	1107	0	0	0	0	0	8	104	0	0	0	508	2453	53	16	43	0	0	0	0	0	0	114	0	0	0	513	0	0	0	0	963	0	0	0	0	0	0	0	537	0	1926	655	0	0	0	0	Regular	Beijing
U4	1469	0	0	0	0	0	0	0	0	0	53	722	2790	0	83	0	0	0	0	0	0	0	161	0	0	0	41	0	0	0	0	1657	20	0	0	0	0	0	0	368	0	320	1303	0	0	0	13	Regular	Beijing
U5	1307	0	0	0	0	0	0	93	0	0	16	1052	2554	7	0	0	147	0	0	0	0	0	114	0	0	0	31	0	0	0	0	2306	0	0	0	0	0	0	0	322	0	0	1051	0	0	0	0	Regular	Beijing
U6	607	118	0	0	23	0	0	0	0	0	0	755	1541	14	0	0	21	0	0	0	0	0	0	733	0	0	32	0	0	0	0	2185	28	0	0	0	0	0	0	140	0	263	2540	0	0	0	0	Regular	Beijing
U7	889	0	0	0	0	0	0	164	13	0	17	345	1305	0	7	0	0	34	0	0	39	0	0	347	1989	0	224	0	0	0	0	1481	0	0	0	0	0	0	0	36	0	297	1813	0	0	0	0	Regular	Beijing
W1	596	0	0	0	0	0	0	0	0	0	21	259	2643	0	104	0	0	0	341	0	0	0	0	0	0	0	0	0	0	0	0	2740	0	0	0	0	0	0	0	71	0	362	1855	0	0	8	0	Regular	Beijing
W3	1024	0	0	0	0	0	0	0	0	0	49	987	2075	99	11	35	0	0	0	0	0	0	0	0	0	0	0	0	0	0	0	2331	0	0	0	0	0	0	0	228	0	528	1633	0	0	0	0	Regular	Beijing
W4	1079	0	0	0	0	0	0	0	0	0	9	659	1607	93	0	9	0	0	0	0	0	0	0	106	0	0	0	0	0	0	0	3374	0	0	0	0	162	0	0	219	0	338	1271	0	0	74	0	Regular	Beijing
W5	962	0	0	0	0	0	0	0	0	0	21	2147	2810	0	277	0	0	0	0	0	0	0	0	730	0	0	1212	0	0	0	0	17	0	0	0	0	0	0	0	802	0	0	22	0	0	0	0	Regular	Beijing
W6	521	0	0	0	0	0	0	0	0	0	0	866	2107	9	0	0	0	0	0	0	0	0	174	0	0	0	0	0	0	0	0	3229	7	0	0	0	0	0	0	96	0	539	1452	0	0	0	0	Regular	Beijing
W7	1417	0	0	0	0	0	0	0	0	0	23	628	1976	45	65	0	0	0	0	0	17	0	177	0	7	0	0	0	0	0	0	2719	0	0	0	0	0	0	0	11	0	277	1633	0	0	0	5	Regular	Beijing
X1	511	0	0	0	0	0	0	0	0	0	44	546	3203	14	80	0	36	0	0	0	0	0	138	28	0	0	0	0	0	0	0	1551	0	0	0	0	148	0	0	684	0	0	2017	0	0	0	0	Regular	Beijing
X2	603	30	0	0	0	0	0	0	0	0	0	1438	2368	57	177	0	0	0	0	0	0	0	514	0	0	0	10	0	0	0	0	1741	0	0	0	0	0	0	0	40	0	1784	238	0	0	0	0	Regular	Beijing
X4	1057	0	0	0	0	0	0	0	0	0	17	420	3177	0	0	0	6	0	0	0	0	0	255	0	8	0	0	0	0	0	0	2492	0	0	0	0	0	0	0	0	0	232	1336	0	0	0	0	Regular	Beijing
X5	1090	0	0	0	0	0	0	0	0	0	8	926	3019	26	127	0	44	0	0	0	0	0	158	0	0	0	0	0	0	0	0	819	0	0	0	0	0	0	0	251	11	23	2480	18	0	0	0	Regular	Beijing
X6	1102	0	0	0	0	0	0	0	0	0	32	1782	2214	43	0	0	0	0	0	0	0	47	220	0	0	0	0	0	0	0	0	442	0	0	0	0	0	0	0	153	0	0	2965	0	0	0	0	Regular	Beijing
X7	539	342	0	0	0	0	0	0	0	0	40	935	2118	0	195	0	0	0	0	0	0	0	283	0	0	0	0	0	0	0	0	2572	0	0	0	0	0	0	0	52	0	244	1680	0	0	0	0	Regular	Beijing
Y1	614	0	0	0	0	0	0	0	0	0	47	1092	2026	31	24	60	149	0	0	0	0	0	6	0	0	0	0	0	0	0	0	2817	0	0	0	0	0	0	0	125	0	395	1614	0	0	0	0	Regular	Beijing
Y2	682	0	0	0	0	0	0	0	0	0	24	1334	2144	44	168	0	0	0	0	0	0	0	0	162	0	0	19	0	0	0	0	2138	0	0	0	0	0	0	0	132	0	334	1819	0	0	0	0	Regular	Beijing
Y3	927	0	0	0	0	0	0	134	11	0	13	1067	1330	104	0	99	22	41	0	0	0	0	33	431	0	0	0	0	0	0	0	1762	0	7	0	0	0	0	0	832	0	0	2187	0	0	0	0	Regular	Beijing
Y4	657	0	0	0	0	0	0	452	48	0	0	953	1191	0	63	8	0	0	0	0	0	50	59	0	407	0	0	0	0	0	0	3039	0	7	0	0	0	0	0	84	0	444	1538	0	0	0	0	Regular	Beijing
Y5	1108	0	0	0	0	0	0	0	0	0	27	1293	2542	105	0	20	0	0	0	0	0	9	0	0	0	0	0	0	0	0	0	1388	0	0	0	0	0	0	0	233	0	164	2111	0	0	0	0	Regular	Beijing
Y6	827	0	0	0	0	0	0	225	7	0	22	753	1781	91	15	160	20	91	0	0	0	0	74	0	0	0	6	0	60	0	0	2389	0	0	0	0	0	0	0	287	0	101	2091	0	0	0	0	Regular	Beijing
Y7	871	0	0	0	0	0	0	43	0	0	16	583	2128	152	0	127	0	0	0	0	0	0	211	0	0	0	0	0	0	0	0	2879	0	13	0	0	0	0	0	273	0	0	1695	0	0	9	0	Regular	Beijing
Z6	794	0	0	0	0	0	0	0	0	0	0	1044	1715	0	131	15	117	0	0	0	0	0	179	30	0	0	164	0	0	0	0	1885	0	0	0	0	269	0	0	453	0	88	2099	0	0	17	0	Regular	Beijing
Z7	1076	62	0	0	0	0	0	0	0	0	31	379	2380	0	13	13	95	0	0	0	0	0	67	0	0	0	0	0	0	0	0	2593	0	0	0	0	0	0	0	265	27	194	1805	0	0	0	0	Regular	Beijing
[truncated: 1 more columns]
