# Supplementary material for: High royal jelly production does not impact the gut microbiome of honey bees
Source: Anim Microbiome. 2021 Sep 13;3:60. doi: 10.1186/s42523-021-00124-1 (PMC8439078; doi:10.1186/s42523-021-00124-1)
Supplement: Supplementary file 5 — Additional file 5: Dataset S3: Metadata table for samples used in this study [file 42523_2021_124_MOESM5_ESM.xlsx]

## Sheet: mapping
#OTUID	Description	Location	Genotype
F1	Super	RuChina	RuralRJB
F2	Super	RuChina	RuralRJB
F3	Super	RuChina	RuralRJB
F4	Super	RuChina	RuralRJB
F5	Super	RuChina	RuralRJB
F6	Super	RuChina	RuralRJB
F7	Super	RuChina	RuralRJB
F8	Super	RuChina	RuralRJB
G6	Super	RuChina	RuralRJB
G7	Super	RuChina	RuralRJB
H1	Super	RuChina	RuralRJB
H2	Super	RuChina	RuralRJB
H3	Super	RuChina	RuralRJB
H4	Super	RuChina	RuralRJB
H5	Super	RuChina	RuralRJB
H6	Super	RuChina	RuralRJB
H7	Super	RuChina	RuralRJB
J1	Super	RuChina	RuralRJB
J2	Super	RuChina	RuralRJB
J3	Super	RuChina	RuralRJB
J4	Super	RuChina	RuralRJB
J5	Super	RuChina	RuralRJB
J6	Super	RuChina	RuralRJB
J7	Super	RuChina	RuralRJB
K1	Super	RuChina	RuralRJB
K2	Super	RuChina	RuralRJB
K3	Super	RuChina	RuralRJB
K4	Super	RuChina	RuralRJB
K5	Super	RuChina	RuralRJB
K7	Super	RuChina	RuralRJB
L2	Super	RuChina	RuralRJB
L4	Super	RuChina	RuralRJB
L5	Super	RuChina	RuralRJB
L6	Super	RuChina	RuralRJB
M1	Super	Beijing	RuralRJB
M2	Super	Beijing	RuralRJB
M3	Super	Beijing	UrbanRJB
M4	Super	Beijing	UrbanRJB
M5	Super	Beijing	UrbanRJB
M6	Super	Beijing	UrbanRJB
M7	Super	Beijing	UrbanRJB
N3	Super	Beijing	UrbanRJB
N4	Super	Beijing	UrbanRJB
N5	Super	Beijing	UrbanRJB
N6	Super	Beijing	UrbanRJB
N7	Super	Beijing	UrbanRJB
O6	Super	Beijing	UrbanRJB
O7	Super	Beijing	UrbanRJB
P1	Super	Beijing	UrbanRJB
P2	Super	Beijing	UrbanRJB
P3	Super	Beijing	UrbanRJB
P4	Super	Beijing	UrbanRJB
P5	Super	Beijing	UrbanRJB
P6	Super	Beijing	UrbanRJB
P7	Super	Beijing	UrbanRJB
R2	Super	Beijing	UrbanRJB
R3	Super	Beijing	UrbanRJB
R4	Super	Beijing	UrbanRJB
R5	Super	Beijing	UrbanRJB
R6	Super	Beijing	UrbanRJB
S1	Super	Beijing	UrbanRJB
S2	Super	Beijing	UrbanRJB
S3	Super	Beijing	UrbanRJB
S4	Super	Beijing	UrbanRJB
S5	Super	Beijing	UrbanRJB
S6	Super	Beijing	UrbanRJB
S7	Super	Beijing	UrbanRJB
T1	Regular	Beijing	UrbanITB
T2	Regular	Beijing	UrbanITB
T3	Regular	Beijing	UrbanITB
T4	Regular	Beijing	UrbanITB
T5	Regular	Beijing	UrbanITB
T6	Regular	Beijing	UrbanITB
T7	Regular	Beijing	UrbanITB
U1	Regular	Beijing	UrbanITB
U3	Regular	Beijing	UrbanITB
U4	Regular	Beijing	UrbanITB
U5	Regular	Beijing	UrbanITB
U6	Regular	Beijing	UrbanITB
U7	Regular	Beijing	UrbanITB
W1	Regular	Beijing	UrbanITB
W3	Regular	Beijing	UrbanITB
W4	Regular	Beijing	UrbanITB
W5	Regular	Beijing	UrbanITB
W6	Regular	Beijing	UrbanITB
W7	Regular	Beijing	UrbanITB
X1	Regular	Beijing	UrbanITB
X2	Regular	Beijing	UrbanITB
X4	Regular	Beijing	UrbanITB
X5	Regular	Beijing	UrbanITB
X6	Regular	Beijing	UrbanITB
X7	Regular	Beijing	UrbanITB
Y1	Regular	Beijing	UrbanITB
Y2	Regular	Beijing	UrbanITB
Y3	Regular	Beijing	UrbanITB
Y4	Regular	Beijing	UrbanITB
Y5	Regular	Beijing	UrbanITB
Y6	Regular	Beijing	UrbanITB
Y7	Regular	Beijing	UrbanITB
Z6	Regular	Beijing	UrbanITB
Z7	Regular	Beijing	UrbanITB
NC	Negative	Negative	Negative
